# Supplementary material for: Comparative analysis of CRISPR cassettes from the human gut metagenomic contigs
Source: BMC Genomics. 2014 Mar 17;15(1):202. doi: 10.1186/1471-2164-15-202 (PMC4004331; doi:10.1186/1471-2164-15-202)
Supplement: Supplementary file 1 — Additional file 1: Table S1: Characteristics of reliably predicted CRISPR cassettes. Classification of adjacent cas genes, where possible, and CRISPRmap classification of repeat sequences are provided. Background colors denote samples (yellow – DG, red – HMP, blue – JPN). (XLS 96 KB) [file 12864_2013_7040_MOESM1_ESM.xls]

## Sheet: Sheet1
contig id	metagenomic dataset	contig length	start	end	repeat consensus	length of repeat	number of spacers	CRISPR/cas type	#structures (CRISPRmap)	#sequences (CRISPRmap)	superclass (CRISPRmap)	orientation
gi|106757377|gb|AAQL01003102.1|	DG	11511	8709	10274	GTCGCTCCCTTCGTGGGAGTGTGGATTGAAAT	32	23	I	3	3	D	fwd
gi|106746042|gb|AAQK01002416.1|	DG	922	49	408	CTTTACATTCCACTATGTTTCTATTAATAC	30	5	I, II, III	0	6	0	rev
gi|106739865|gb|AAQK01008571.1|	DG	2582	1421	2571	GTTCTTGAGGATTGAATTTATTTGTATTATTTGAAC	36	17	I, II, III	0	0	E	fwd
gi|106757277|gb|AAQL01003202.1|	DG	2047	1663	1988	TTCCGTCCCCTCACGGGGACTCTCTTATCTAAAC	34	4	I, II, III	5	0	E	fwd
gi|106757587|gb|AAQL01002892.1|	DG	1530	662	1158	GTTTGAGAATAGTGTAAATCTATAAGGTAGTAAAAC	36	7	II	0	0	E	fwd
gi|106750136|gb|AAQL01010343.1|	DG	1049	478	1013	GTTTAGATAAGAGAGTCCCCGTGAGGGGACGAAAAC	36	7	III, (III-A)	5	0	E	fwd
gi|106759173|gb|AAQL01001306.1|	DG	1091	13	1082	GATTTAATAGATACATAGTGGAATGTAAAT	30	16	no cas	0	6	0
gi|106749427|gb|AAQL01011052.1|	DG	11082	44	727	GTATTAATAGAAACATTGTGGAATGTAAAG	30	10	no cas	0	6	0
gi|106758754|gb|AAQL01001725.1|	DG	1017	14	964	GATTTAATAGATACATAGTGGAATGTAAAT	30	14	no cas	0	6	0
gi|106751051|gb|AAQL01009428.1|	DG	2464	52	2442	GATTTAATAGATACATAGTGGAATGTAAAT	30	36	no cas	0	6	0
gi|106756926|gb|AAQL01003553.1|	DG	1443	18	1421	GAATTAATAGATACATTATGGAATGTAAAT	30	21	no cas	0	0	0
gi|106743026|gb|AAQK01005432.1|	DG	3101	1219	1589	ATTTCAATCCACGCATCCCGTATGGGATGCGAC	33	5	no cas	3	3	D
gi|106743082|gb|AAQK01005376.1|	DG	1012	144	497	GTTTAATAACCCTATATAATTTCTACTATTGTAGAT	36	5	no cas	5	0	E
gi|106750831|gb|AAQL01009648.1|	DG	3152	54	464	ATCTACAATAGTAGAAATTATATAGGGTTATTAAAC	36	6	no cas	5	0	E
scaffold26376_16_MH0009	HMP	5088	3313	3656	ATTTCAATTCATGCATCCC	19	5	I	0	0	0	rev
scaffold43722_1_V1.UC-18	HMP	840	57	313	ATTGAGAAATGTAGTTCCCCAACAGGGGAC	30	4	I	5	0	0	rev
scaffold6091_2_MH0056	HMP	1109	238	586	TATTTCTACTCACGCCCCT	19	5	I	0	0	0	rev
scaffold75032_1_MH0006	HMP	5943	57	1674	ATTTACATTTCACTATGAACTAATTATAAC	30	24	I	7	0	A	rev
scaffold25746_2_MH0055	HMP	11105	36	547	GGATCATCTCCGCATACGCGGGGTCCAC	28	8	I	0	18	B	rev
scaffold45510_3_MH0006	HMP	9247	9021	9192	GTCGCTCCCCGTGCGGGGAGCGTGGATTGAAATC	34	2	I	3	3	D	fwd
scaffold5762_2_MH0069	HMP	15951	11956	12199	GTTTAGAAGGACACTAACCCCAAAGGGGATTGAAAC	36	3	I	5	0	E	fwd
scaffold223303_1_MH0006	HMP	7281	6631	6776	CATCCCCGTACGCACGGGGCGGAT	24	2	I	0	0	F	fwd
scaffold4897_3_MH0044	HMP	10311	6245	6472	TTTACGTCCCCTTGCGGGGTGTG	23	3	I	0	0	F	fwd
scaffold16702_1_MH0006	HMP	8700	1	154	CGACCCCTACGGGCCGCGAT	20	2	I	0	0	F	rev
scaffold26768_4_V1.UC-8	HMP	6794	3025	3354	GAAACATCCCCTCCTACGAGGGGCAAAC	28	5	I	0	0	F	rev
scaffold7508_19_MH0072	HMP	4583	906	1195	GTGACTGCATAAGATTGAAA	20	4	I	0	0	F	rev
scaffold41600_1_MH0082	HMP	3388	58	273	AGGGAGCGTGGATTGAAAT	19	3	I	0	0	F	rev
scaffold18043_1_MH0006	HMP	3270	53	285	GGGTCGCGTGAATTGAAAT	19	8	I	0	0	F	rev
scaffold18476_6_V1.UC-6	HMP	1093	891	1092	GGTTTATCCCCGCGTGTGC	19	3	I (I-E)	0	0	F	fwd
scaffold28340_1_V1.UC-18	HMP	4117	2494	2823	TCACCCCCGCGTATGCGGGGAAAAG	25	5	I-E	0	0	F	rev
scaffold45646_3_V1.UC-18	HMP	6143	449	682	GATTTAACTCACACCCCGCAAGGGGACG	28	3	I, II, III	0	0	0	rev
scaffold45263_1_V1.UC-7	HMP	1693	13	303	GGAGTACCATACCTATAAGGAATTGAGAC	29	4	I, II, III	0	11	A	rev
scaffold16398_4_V1.UC-14	HMP	838	48	282	GTTTCAATTCCCGCAACGCGGGTAAGATACATC	33	3	I, II, III	0	0	C	rev
scaffold1103_12_MH0074	HMP	4267	350	916	GTTTTCGCCCCCTTRCGGGGATTGTA	26	9	I, II, III	0	0	C	rev
scaffold67614_3_MH0024	HMP	2216	565	1009	ATGTATCTTACCCGCAACTGCGGGAATTGAAAC	33	6	I, II, III	28	0	C	rev
scaffold49145_2_MH0056	HMP	609	47	196	AGCTTTCGCCCCCTTACGGGGATTGTACC	29	3	I, II, III	0	0	C	rev
scaffold5393_1_MH0073	HMP	2251	1569	1791	ATCTACAACAGTAGAAATTATTCTATATTACTTAAC	36	3	I, II, III	28	0	E	rev
scaffold38908_1_MH0006	HMP	804	56	547	ATTTCAACTCACTACCTCACGCAGAGGTAGAC	32	7	I, II, III	0	0	E	rev
scaffold49928_1_MH0070	HMP	715	244	688	TCGCCCCCTTACGGGGATTGTAC	23	7	I, II, III	0	0	F	fwd
scaffold6889_14_O2.UC-22	HMP	2105	1878	2104	GATGTATCTTACCCGCGTTGCG	22	3	I, II, III	0	0	F	fwd
scaffold37535_2_MH0040	HMP	1009	682	1008	TACCATCCCCGTAAGGGGGCGAAAAC	26	5	I, II, III	0	0	F	fwd
scaffold46620_1_V1.UC-8	HMP	615	1	201	TCCCCGTAAGGGGGCGAAAAC	21	3	I, II, III	0	0	F	rev
scaffold587_2_MH0057	HMP	1013	218	543	TACAATCCCCGCAAGGGGGCGAAA	24	6	I, II, III	0	0	F	rev
scaffold64281_1_V1.UC-6	HMP	565	1	309	GATTAGATATGCCCCGGGAGGGG	23	4	I, II, III	0	0	F	rev
scaffold18277_8_MH0031	HMP	766	414	710	GAACCAACCCAACCCCACTCGGGGACGAAAAT	32	4	I(A, B ,C, D), Subtype II-B	0	0	0	fwd
scaffold319345_1_MH0006	HMP	2915	2307	2860	ATTTCAATCCACGCTCCCT	19	9	I(A, B ,C, D), Subtype II-B	0	0	0	fwd
scaffold43167_5_O2.UC-19	HMP	3427	3273	3425	ATTTCAATCCACGCTCCCT	19	2	I(A, B ,C, D), Subtype II-B	0	0	0	fwd
scaffold42179_12_O2.UC-1	HMP	21719	15717	15949	GCCCTAGTGCGTTGCAATTCAATCAGCTGTTATAAT	36	3	II	24	0	E	rev
scaffold14404_1_V1.CD-11	HMP	5804	5161	5769	GCTTTGGAACCATAAAAAATTACA	24	9	II	0	0	F	fwd
scaffold40208_1_O2.UC-1	HMP	2804	62	1072	CTTGGTTTACGGTACTTCCGAAAC	24	15	II	0	0	F	rev
scaffold319465_1_MH0006	HMP	1313	962	1261	GTTTGAGAGCAGTGTAAATTCGTAGGGAAAACAAAC	36	5	II-A	0	0	E	fwd
scaffold3439_3_V1.CD-3	HMP	24063	45	407	TTTTCGTCCCCGCTTTGGGATGGGTTGGTTCT	32	5	III	3	0	0	rev
scaffold43739_1_V1.UC-21	HMP	9348	1	287	CAGCTTATCCCCGCGAGGGGACGGTTAC	28	4	III	0	0	C	rev
scaffold860_11_MH0020	HMP	1314	628	1018	GTTTTCGGCCCCTTACGGGGAT	22	6	III	0	0	F	fwd
scaffold7141_1_MH0056	HMP	1750	2	227	TCGGGCTGCGTGGATTGAAAT	21	3	III	0	0	F	rev
scaffold1243_1_MH0025	HMP	4772	4545	4771	TCGTCCCCTTGCGGGGTG	18	4	III	0	0	F	fwd
scaffold414_18_MH0042	HMP	10712	5427	5709	CCCCGCGAGGGGACGGTTACATACCCTTCA	30	4	III (III-A)	33	0	D	rev
scaffold3203_6_MH0039	HMP	5348	4835	5284	TTTCCGTCCCCTAATTTGGGGTTATCTCT	29	6	III-A	0	0	0	fwd
scaffold18691_1_O2.UC-4	HMP	4513	4217	4473	TTTCCGTCCCCTTCCCGGGGATCTTATTTCTCAAT	35	3	III-A	0	0	D	fwd
scaffold5487_1_MH0035	HMP	20861	3706	4536	TTTCCGTCCCCACGAAGGGGACCCATCTTCTCTAC	35	12	III-A	0	0	D	rev
scaffold66547_1_MH0041	HMP	1933	1643	1877	GTTTCAATTCCCGCAGTTGCGGGTAAGATACAT	33	4	III-U	0	0	C	fwd
scaffold18472_1_MH0032	HMP	1001	536	827	GTTTCCGTCCCCTTGCGGGGATAAATTGCAAT	32	4	III-U	0	0	C
scaffold8626_1_MH0006	HMP	17623	8220	8845	TTTCGCCCCCTTACGGGGATTGTA	24	10	III, (III-A)	0	0	C	fwd
scaffold39128_3_MH0028	HMP	724	222	465	GAAACAACTCACACCCCGCAAGGGGACGA	29	4	III, (III-A)	0	0	0	rev
scaffold443155_2_unmapped	HMP	573	342	514	TTTCCGTCCCCTAAGTTGGGGTTATCTCTAAAAT	34	3	III, (III-A)	0	0	C	fwd
scaffold14754_2_unmapped	HMP	942	47	419	GAGTTTCCGTCCCCTTGCGGGGTGTA	26	5	III, (III-A)	0	0	C	rev
scaffold55672_1_MH0002	HMP	1410	69	541	GTTTTCGTCCCCATTAGGGGATTTTGTTTTTTATAT	36	6	III, (III-A)	25	0	D	rev
scaffold27595_1_MH0050	HMP	8758	6821	6972	TCGTCCCCTTGCGGGGTGT	19	2	III, (III-A)	0	0	F	fwd
scaffold249389_2_MH0006	HMP	706	419	705	ACACCCCGCAAGGGGACGGA	20	4	III, (III-A)	0	0	F	fwd
scaffold24417_1_O2.UC-13	HMP	543	116	350	GAAACAACCCACACCCCGCAAGGGGACGGAAAC	33	4	no cas	0	0	0
scaffold50006_5_MH0006	HMP	980	630	925	GTTTTGCTACCCTCACAATTTTTGCTATGTAA	32	5	no cas	0	0	0
scaffold221731_2_MH0006	HMP	530	54	474	CTTTACATTCCACGATGTTTCTATTAATAC	30	7	no cas	7	0	A
scaffold85148_1_V1.UC-14	HMP	771	77	306	TCCTCCGTCCCCTTGCGGGGTGTGATGG	28	3	no cas	18	0	A
scaffold1658_9_O2.UC-19	HMP	551	76	497	GTTACCGTCCCCTCGCGGGGATGAATTGTTTCA	33	6	no cas	3	0	C
scaffold83396_1_MH0012	HMP	6123	56	509	GTGAGCCCTGCATACGCGGGGATGATCCC	29	8	no cas	0	4	C
scaffold8614_1_MH0072	HMP	3057	53	283	GTCGACCTCCACGAGAGGTCGTGAGTTG	28	4	no cas	0	0	C
scaffold152021_3_MH0006	HMP	624	345	570	ATTTACATTCTACTTTATTTAAATTACTACTTT	33	3	no cas	0	0	D
scaffold47394_2_V1.UC-9	HMP	2047	1491	1791	GATGCAATCCGTGCGGGATGTGCTGAGGCAAAG	33	4	no cas	0	0	D
scaffold59526_1_V1.UC-10	HMP	1499	983	1273	GTAAGTGCCTTACCATTGCGGGATTGAAA	29	4	no cas	0	0	D
scaffold63534_7_MH0060	HMP	1046	665	891	GTTTTAGACTAGTGCAAATTCGCACCAGT	29	3	no cas	33	0	D
scaffold96997_1_MH0006	HMP	2314	1870	2107	GATGCAATCCGTGCGGGATGTGCTGAGGCAAAG	33	3	no cas	0	0	D
scaffold110319_1_MH0006	HMP	9743	9361	9688	GTTTCAGTTGCTGGTTTCTCTGAACTAAGATTGCAGG	37	5	no cas	0	0	E
scaffold21209_2_MH0061	HMP	12731	6297	6596	CTACTACACTGGTGCAAATTTGCACTAGTCTAAAAC	36	4	no cas	0	0	E
scaffold847_4_V1.UC-14	HMP	3979	3662	3914	TCCTCAATGAAGTCCTAAGCATAAAAGCTTAGGAAT	36	3	no cas	26	0	E
scaffold18951_1_V1.UC-21	HMP	518	91	517	GTTTCCGTCCCCTTACGGGGTGT	23	6	no cas	0	0	F
C1515128_1_MH0004	HMP	1147	296	681	GTCGCCCGATCCTGCTACG	19	4	no cas	0	0	F
scaffold18772_1_MH0068	HMP	1696	56	260	CCCCGCATGGGCGGGGATGAACC	23	3	no cas	0	0	F
scaffold22473_1_MH0009	HMP	1437	1	327	CCCGCATACGCGGGGATGATCCC	23	5	no cas	0	0	F
scaffold23856_7_V1.CD-8	HMP	2585	8	210	TATCAATCCCCGCAATGGGGG	21	3	no cas	0	0	F
scaffold54391_12_MH0012	HMP	4535	3607	3956	GTTCAGCAACCGTGGCAGA	19	5	no cas	0	0	F
scaffold632909_2_unmapped	HMP	1711	204	528	CGGTATCATGCAGACCGGATGG	22	5	no cas	0	0	F
scaffold78215_2_MH0075	HMP	1333	437	801	TCACACCCCGCAAGGGGACGT	21	5	no cas	0	0	F
HumanGut_CONTIG_00148585	JPN	9082	3505	5006	GTCCCGCCCCGCAAGGGGCGGGTGGATTGAAAT	33	22	I	0	3	0	fwd
HumanGut_CONTIG_00243416	JPN	871	6	155	GGTTTATCCCCGCGTGTGCGGGGTAGAT	28	2	I	0	2	0	rev
HumanGut_CONTIG_00126240	JPN	1222	24	1211	CTTCTAAACCGCCTACTCGGCGGATAAC	28	18	I	0	5	0	fwd
HumanGut_CONTIG_00151957	JPN	1678	1	285	GTCGCCCCTCGCGGAGGGGCGTGAATTGAAAT	32	3	I	0	3	0
HumanGut_CONTIG_00283201	JPN	2809	52	499	ATTTAGATCCACAAGCTCCGCGAAAGAGCTTGAC	34	6	I	0	0	0	rev
HumanGut_CONTIG_00189726	JPN	1439	823	1387	CGGTTTATCCCCGCTGGCGCGGGGAACAC	29	8	I	1	2	B	fwd
HumanGut_CONTIG_00303147	JPN	8617	5432	5939	TTTCTAAGCTGCCTGTACGGCAGTGAAC	28	8	I	6	8	B	fwd
HumanGut_CONTIG_00148569	JPN	9496	127	1951	GTTGCGATCTGCACGCGGTGCGCTGAGGCAAAG	33	26	I	0	0	C	rev
HumanGut_CONTIG_00283147	JPN	4170	3392	4149	GTCGTTCCCCACGTGGGAACGTGGATTGAAAT	32	10	I	0	3	D	fwd
HumanGut_CONTIG_00183399	JPN	1082	645	879	ATTTCAATCCGCTCCCTCGTAAAGAGGGAGAC	32	3	I	0	3	D	fwd
HumanGut_CONTIG_00031203	JPN	2252	711	1211	GTTTCAGTACCTTATGAAATTACACTACTCTCAAAC	36	7	I	0	0	E	rev
HumanGut_CONTIG_00284417	JPN	2132	574	2091	GCTGGGAATTAGCATTCACCCTTCTTGATAAGCTTG	36	23	I	0	0	E	fwd
HumanGut_CONTIG_00242640	JPN	898	48	807	ATCTACCCCGCACACGCGGGGATAAACC	28	12	I (I-C)	0	2	0
HumanGut_CONTIG_00247182	JPN	2345	1789	2344	GTTTTATCACATTAAGAATTTACAAAGTACTAA	33	7	I (I-C)	5	0	0	fwd
HumanGut_CONTIG_00030012	JPN	2808	700	1099	GGATCACCCCCGCGGATGCGGGGAAAAC	28	5	I-E	0	33	0	rev
HumanGut_CONTIG_00119954	JPN	2135	1705	2133	GTTTCAGAAGCCTGTCAGATCAATGACCTAGACCAC	36	5	I-E	0	0	0	fwd
HumanGut_CONTIG_00242774	JPN	902	7	706	GGTTTATCCCCGCGTGTGCGGGGTAGAT	28	11	I-E	0	2	0	rev
HumanGut_CONTIG_00182396	JPN	2752	105	788	ATTTCAATCCACTCCGCTATCGCTAGCAGAGAC	33	9	I-F	0	0	D	rev
HumanGut_CONTIG_00241040	JPN	918	398	914	ATCTACCCCGCACACGCGGGGATAAACC	28	8	I, II, III	0	2	0	fwd
HumanGut_CONTIG_00241858	JPN	880	340	856	ATCTACCCCGCACACGCGGGGATAAACC	28	8	I, II, III	0	2	0	fwd
HumanGut_CONTIG_00176681	JPN	1117	327	780	CTTTTCCCCGCCCACGCGGGGGTGATCC	28	7	I, II, III	0	18	0	fwd
HumanGut_CONTIG_00320903	JPN	2612	1342	1513	GTTGTTTCCAATGGTTCAAAGATACTAATTTGAAAGCAAATCACAAC	37	5	I, II, III	0	0	0	fwd
HumanGut_CONTIG_00148995	JPN	3397	39	331	ATTTCAATTCACGCCCCTCCGCGAGGGGCGAC	32	4	I, II, III	0	3	0	rev
HumanGut_CONTIG_00000776	JPN	3200	53	898	ATTTCTATCCACGCCCTCCGCGAGGAGGGCGAC	33	12	I, II, III	0	3	0	rev
HumanGut_CONTIG_00129014	JPN	1308	154	886	GTTGTGATTTGCTCTCATTTTAGTATCTTTGGAACATTGGAAACAAC	47	9	I, II, III	0	0	0	rev
HumanGut_CONTIG_00239624	JPN	1041	14	469	GGGTTTATCCCCGCGTGTGCGGGGTAGAT	28	3	I, II, III	0	2	0	rev
HumanGut_CONTIG_00243092	JPN	884	6	155	GGTTTATCCCCGCGTGTGCGGGGTAGAT	28	2	I, II, III	0	2	0	rev
HumanGut_CONTIG_00187279	JPN	1381	81	1332	GTGTTCCCCGCATACGCGGGGATGATCCC	29	20	I, II, III	0	4	0	rev
HumanGut_CONTIG_00127439	JPN	1218	58	1184	GGATCACCCCCGCGTTGGCGGGGAAAAG	28	18	I, II, III	0	0	0	fwd
HumanGut_CONTIG_00147775	JPN	1057	16	643	CTTTTCCCCGCATAGGCGGGGGTGATCC	28	9	I, II, III	0	2	0	rev
HumanGut_CONTIG_00207789	JPN	1124	1	438	GTCGCCCCTCGCGGAGGGGCGTGAATTGAAAT	32	5	I, II, III	0	3	0	rev
HumanGut_CONTIG_00235534	JPN	5801	4921	5320	GGTTTATCCCCGCGCCTGCGGGGTAGGT	28	5	I, II, III	0	4	0	fwd
HumanGut_CONTIG_00239890	JPN	1194	84	660	ATCTACCCCGCACACGCGGGGATAAACC	28	9	I, II, III	0	2	0	rev
HumanGut_CONTIG_00244174	JPN	885	52	812	GGTTTATCCCCGCGTGTGCGGGGTAGAT	28	12	I, II, III	0	2	0	rev
HumanGut_CONTIG_00244694	JPN	976	15	774	GGTTTATCCCCGCGTGTGCGGGGTAGAT	28	11	I, II, III	0	2	0	rev
HumanGut_CONTIG_00286991	JPN	1083	209	418	ACCTACCCCGCAGGCGCGGGGATAAACC	28	3	I, II, III	0	4	0	rev
HumanGut_CONTIG_00163233	JPN	763	58	678	GAATTAATAGATACATAGTGGGATGTAAAT	30	9	I, II, III	0	6	A	rev
HumanGut_CONTIG_00284904	JPN	1442	837	1390	CTTTACATTCCAATATGGTTCTACTTTAAT	30	8	I, II, III	0	6	A	fwd
HumanGut_CONTIG_00065274	JPN	14530	5603	7950	GTGTTCCCCGCGCGAGCGGGGATAAACCG	29	38	I, II, III	1	2	B	fwd
HumanGut_CONTIG_00000726	JPN	3602	39	736	GGTTCATCCCCGCATGCGCGGGGAATAC	28	11	I, II, III	0	2	B	rev
HumanGut_CONTIG_00060731	JPN	994	10	521	GTTTTCCCCGCATGCGCGGGGGTGATCC	28	7	I, II, III	0	33	C	rev
HumanGut_CONTIG_00118271	JPN	13007	12477	12969	ATTTCAATCCACGAGAGTCCTGCGACTCTCGAC	33	7	I, II, III	0	11	D	fwd
HumanGut_CONTIG_00215525	JPN	5760	1885	2312	ATTTCAACCCGCACTCCCCATGCGGGGAGTGAC	33	6	I, II, III	3	3	D	fwd
HumanGut_CONTIG_00323749	JPN	1566	95	1309	GTTTCAATCCACACACCCACGCAGGGTGTGAC	32	18	I, II, III	0	3	D	rev
HumanGut_CONTIG_00039084	JPN	836	476	734	GTCGCCCCCGCAAGGGGGCGTGGATTGAAAT	31	3	I, II, III	3	3	D	rev
HumanGut_CONTIG_00153785	JPN	1182	431	1121	AATGTAGATCTATTCCAGTATAATAAGGATTAAGAC	36	10	I, II, III	0	0	E	rev
HumanGut_CONTIG_00176682	JPN	1059	34	964	GTTTTACACTTATAAGAAATTACAAGGTTCTCAAAC	36	15	I, II, III	0	0	E	fwd
HumanGut_CONTIG_00247278	JPN	2839	534	1079	GTTTCCGTCCCCTTCCGGGGTTTTATGTTAGATAAC	36	7	I, II, III	5	0	E	fwd
HumanGut_CONTIG_00239272	JPN	695	129	335	GGTTTATCCCCGCGCCTGCGGGGTA	25	3	I, II, III	0	0	F	rev
HumanGut_CONTIG_00244488	JPN	1064	49	503	ATCTACCCCGCACACGCGGGGATAAACC	28	7	I, II, III (I-E)	0	2	0	rev
HumanGut_CONTIG_00246677	JPN	2093	828	2092	GTTGTGATTTGCTTTCAAATTAGTATCTTTGAACCATTGAAAACAAC	47	15	I, II, III (I-E)	0	0	0	fwd
HumanGut_CONTIG_00250106	JPN	1730	1378	1727	GTTAAGTAATATAGAATAATTTCTACTGTTGTAGAT	36	5	I(A, B ,C, D), Subtype II-B	0	0	0	fwd
HumanGut_CONTIG_00005923	JPN	1733	1217	1671	GAAACACCCCCACGTGCGTGGGGAAGAC	28	7	I(A, B ,C, D), Subtype II-B	1	18	B	fwd
HumanGut_CONTIG_00038159	JPN	1791	62	1035	GTCGCACCCTTCACGGGTGCGTGGATTGAAAT	32	14	I(A, B ,C, D), Subtype II-B	3	3	D	rev
HumanGut_CONTIG_00008549	JPN	1256	171	705	ATCTACGATAGTAGAAATTATGTATTCTTATTAAAC	36	8	I(A, B ,C, D), Subtype II-B	0	0	E	rev
HumanGut_CONTIG_00163728	JPN	790	35	790	GTCGCCTTCCGCAAGGAAGGTGTGGATTGAAAT	33	9	II	0	3	0	rev
HumanGut_CONTIG_00175833	JPN	1055	50	994	GTCGCCCTCCTCGCGGAGGGCGTGGATAGAAAT	33	15	II	0	3	0	rev
HumanGut_CONTIG_00319740	JPN	3127	46	1136	GTTTTAGTACCTGGAGGAATTGAGTCATCATAAAAC	36	16	II	0	0	E	rev
HumanGut_CONTIG_00120155	JPN	2220	46	528	GGTGAACTACTGCTTGATCTACG	23	7	II	0	0	F	rev
HumanGut_CONTIG_00239104	JPN	1096	481	935	GGTTTATCCCCGCGTGTGCGGGGTAGAT	28	7	II-A	0	2	0	fwd
HumanGut_CONTIG_00197496	JPN	806	144	650	GTCGCCCTCTTCACGAGGGCGTGGATTGAAAT	32	7	II-A	0	3	D	fwd
HumanGut_CONTIG_00245326	JPN	5516	51	366	TGTCTTAATCCTTGTTTTAATGGATAATCAAGTTACA	37	4	II-A	0	0	E	rev
HumanGut_CONTIG_00245326	JPN	5516	3439	3960	GTCTTAATCCTTGTTCTACTGGATAAATGAAAAAC	35	7	II-A	0	0	E	rev
HumanGut_CONTIG_00028102	JPN	854	237	793	GTTTCAATCCTTATTTTAATGGATCTAATACTTCTAC	37	7	II-A	0	20	E	fwd
HumanGut_CONTIG_00066221	JPN	4053	15	697	ATTTCAACTCACGCCCTCACGGAGGGCGAC	30	10	III (III-A)	0	3	0	rev
HumanGut_CONTIG_00151957	JPN	1678	1	285	GTCGCCCCTCGCGGAGGGGCGTGAATTGAAAT	32	3	III-U	0	3	0
HumanGut_CONTIG_00039084	JPN	836	476	734	GTCGCCCCCGCAAGGGGGCGTGGATTGAAAT	31	3	III-U	3	3	D	fwd
HumanGut_CONTIG_00319264	JPN	3649	2	1850	ATTTCTATCCACGCCCTCCGCGAGGAGGGCGAC	33	26	III, (III-A)	0	3	0	rev
HumanGut_CONTIG_00319174	JPN	4753	54	1034	GTCGCCCTCCTCGCGGAGGGCGTGGATAGAAAT	33	14	III, (III-A)	0	3	0	rev
HumanGut_CONTIG_00320713	JPN	2780	1901	2330	GTTTGAGAGCAGTGTAAATTCATAGGGGTAACAAAC	36	6	III, (III-A)	0	0	E	fwd
HumanGut_CONTIG_00030131	JPN	1496	40	1495	ATTCCTAAGCTTTTACGCTTAGGACTTCATTGAGGT	36	20	no cas	0	0	0
HumanGut_CONTIG_00031867	JPN	1365	161	1365	GGATCACCCCCGCGGATGCGGGGAAAAC	28	16	no cas	0	33	0
HumanGut_CONTIG_00032607	JPN	2119	45	604	ATTCCTAAGCTTTTACGCTTAGGACTTCATTGAGGT	36	8	no cas	0	0	0
HumanGut_CONTIG_00033286	JPN	1649	44	1596	GTTAAGTAATATAGAATAATTTCTACTGTTGTAGAT	36	25	no cas	0	0	0
HumanGut_CONTIG_00034403	JPN	1490	215	1484	ATTCCTAAGCTTTTACGCTTAGGACTTCATTGAGGT	36	17	no cas	26	0	0
HumanGut_CONTIG_00039080	JPN	1035	240	1034	ATCTACAACAGTAGAAATTATTCTATATTACTTAAC	36	11	no cas	0	0	0
HumanGut_CONTIG_00062450	JPN	932	10	915	CTTTTCCCCGCCCACGCGGGGGTGATCC	28	13	no cas	0	18	0
HumanGut_CONTIG_00065209	JPN	836	152	820	GTCGCCCTCCGTGAGGGCGTGAGTTGAAAT	30	9	no cas	0	3	0
HumanGut_CONTIG_00072128	JPN	850	1	553	GTTTTCCCCGCATCCGCGGGGGTGATCC	28	8	no cas	0	33	0
HumanGut_CONTIG_00082843	JPN	2299	1281	2223	CTTTTCCCCGCCCACGCGGGGGTGATCC	28	15	no cas	0	18	0
HumanGut_CONTIG_00086734	JPN	2204	56	1046	TTTTCGCCCCCTTACGGGGATGGTA￐ﾡ	26	14	no cas	17	0	0
HumanGut_CONTIG_00089143	JPN	734	56	285	ATTTCAATCCACGCTCCCTCACGGGAGCGACC	32	3	no cas	0	3	0
HumanGut_CONTIG_00093212	JPN	1558	59	1099	GTCGCTCTCCGCAAGGAGAGCGTGGATAGAAAT	33	15	no cas	0	3	0
HumanGut_CONTIG_00099153	JPN	1077	417	1053	GTCGCTCTCCGCAAGGAGAGCGTGGATAGAAAT	33	10	no cas	0	3	0
HumanGut_CONTIG_00102180	JPN	1132	20	577	GGTCGCTCCCGTGAGGGAGCGTGGATTGAAAT	32	8	no cas	0	3	0
HumanGut_CONTIG_00113150	JPN	806	24	732	ATTTCTATCCACGCTCTCCTTGCGGAGAGCGAC	33	10	no cas	0	3	0
HumanGut_CONTIG_00113980	JPN	782	23	717	GTCGCACCCCGCAAGGGGTGCGTGGATTGAAAT	33	10	no cas	0	3	0
HumanGut_CONTIG_00115068	JPN	798	20	589	CTTTTCCCCGCATACGCGGGGGTGATCC	28	8	no cas	0	33	0
HumanGut_CONTIG_00121443	JPN	1764	1260	1707	TCCCCGCAAGGGGACGGAAAC	21	7	no cas	17	0	0
HumanGut_CONTIG_00130976	JPN	1420	77	1033	GGATCACCCCCGCCTATGCGGGGAAAAG	28	14	no cas	0	2	0
HumanGut_CONTIG_00130996	JPN	1253	495	1204	CTTTCAATTCACAGCCTCATACGAGGCTGACC	32	10	no cas	0	0	0
HumanGut_CONTIG_00133259	JPN	1003	4	424	ATTTCTATCCACGCCCTCCGCGAGGAGGGCGAC	33	6	no cas	0	3	0
HumanGut_CONTIG_00136926	JPN	950	53	304	CGATTTCTATCCACGCTCTCCTTGCGGAGAGCGAC	35	3	no cas	0	3	0
HumanGut_CONTIG_00145366	JPN	1042	43	990	GTCGCCCCCCTCGCGGGGGGCGTGGATTGAAAT	33	15	no cas	0	3	0
HumanGut_CONTIG_00148919	JPN	3902	37	2986	GTCCCGCCCCGCAAGGGGCGGGTGGATTGAAAT	33	44	no cas	0	3	0
HumanGut_CONTIG_00149447	JPN	1794	25	319	GGGATCATCCCCGCGTATGCGGGGAACAC	29	4	no cas	0	4	0
HumanGut_CONTIG_00152021	JPN	1314	413	702	GTCCCGCCCCGCAAGGGGCGGGTGGATTGAAAT	33	3	no cas	0	3	0
HumanGut_CONTIG_00152761	JPN	1264	36	1217	GGGATCATCCCCGCGTATGCGGGGAACAC	29	17	no cas	0	4	0
HumanGut_CONTIG_00153794	JPN	1471	160	1057	GTGGTCTAAGTCTTTGATCTGACAGGCATCTGAAAC	36	12	no cas	0	0	0
HumanGut_CONTIG_00154168	JPN	1329	1	1287	CTTTTCCCCGCATAGGCGGGGGTGATCC-	29	18	no cas	0	2	0
HumanGut_CONTIG_00154546	JPN	1295	61	827	GTCGCCCCTCGCGGAGGGGCGTGAATTGAAAT	32	11	no cas	0	3	0
HumanGut_CONTIG_00162673	JPN	779	20	639	GATGCAGCTTATCCCCGCGAGGGGACGGTTAC	32	9	no cas	5	0	0
HumanGut_CONTIG_00175268	JPN	1027	40	913	GTTTCAGAAGCCTGTCAGATCAATGACCTAGACCAC	36	12	no cas	0	0	0
HumanGut_CONTIG_00175269	JPN	1047	50	819	ATTTCTATCCACGCCCTCCGCGAGGAGGGCGAC	33	11	no cas	0	3	0
HumanGut_CONTIG_00175834	JPN	1025	45	987	GGATCACCCCCGCCTATGCGGGGAAAAG	28	15	no cas	0	2	0
HumanGut_CONTIG_00176910	JPN	845	1	987	GGATCACCCCCGCGTGGGCGGGGAAAAG	28	10	no cas	0	18	0
HumanGut_CONTIG_00191183	JPN	1380	55	1347	GTCCCGCCCCGCAAGGGGCGGGTGGATTGAAAT	33	19	no cas	0	3	0
HumanGut_CONTIG_00194801	JPN	1428	965	1401	GTCGCCCCTCGCGGAGGGGCGTGAATTGAAAT	32	6	no cas	0	3	0
HumanGut_CONTIG_00197497	JPN	894	328	893	-GTAACAACTCAAGCCCATGAGGGCATTGAAAC	33	8	no cas	5	14	0
HumanGut_CONTIG_00198348	JPN	802	52	284	GTTTCAATGCCCTCATGGGCTTGAGTTGTTAC	32	2	no cas	5	14	0
HumanGut_CONTIG_00210795	JPN	965	67	584	GTTGTCCGCCGTGTAGGCGGTTTAGAAG	28	8	no cas	4	5	0
HumanGut_CONTIG_00218381	JPN	1574	247	1535	GTTAAGTAATATAGAATAATTTCTACTGTTGTAGAT	36	18	no cas	0	0	0
HumanGut_CONTIG_00235642	JPN	2941	1954	2890	ACCTCAATGAAGTCCTGAGTATTAGAGCTCAGGAAT	36	14	no cas	26	0	0
HumanGut_CONTIG_00237054	JPN	1301	146	416	ACCTCAATGAAGTCCTGAGTATTAGAGCTCAGGAAT	36	4	no cas	26	0	0
HumanGut_CONTIG_00237915	JPN	1034	63	836	GGTTTATCCCCGCGCCTGCGGGGTAGGT	28	9	no cas	0	4	0
HumanGut_CONTIG_00238006	JPN	1211	117	992	GGTTTATCCCCGCGTGTGCGGGGTAGAT	28	14	no cas	0	2	0
HumanGut_CONTIG_00238156	JPN	1151	109	383	GGTTTATCCCCGCGTGTGCGGGGTAGA	27	4	no cas	0	2	0
HumanGut_CONTIG_00238172	JPN	1114	47	322	GGTTTATCCCCGCGTGTGCGGGGTAGAT	28	4	no cas	0	2	0
HumanGut_CONTIG_00238797	JPN	1079	72	404	GGTTTATCCCCGCGTGTGCGGGGTAGAT	28	5	no cas	0	2	0
HumanGut_CONTIG_00238973	JPN	839	44	803	GGTTTATCCCCGCGTGTGCGGGGTAGAT	28	12	no cas	0	2	0
HumanGut_CONTIG_00239105	JPN	1155	266	904	ATCTACCCCGCACACGCGGGGATAAACC	28	10	no cas	0	2	0
HumanGut_CONTIG_00239279	JPN	1067	64	580	GGTTTATCCCCGCGTGTGCGGGGTAGAT	28	8	no cas	0	2	0
HumanGut_CONTIG_00239290	JPN	1054	38	958	ACTGGGAATTAGCTTCTACCCTTCTTGAT	29	14	no cas	0	0	0
HumanGut_CONTIG_00239604	JPN	1118	49	929	GGTTTATCCCCGCGTGTGCGGGGTAGAT	28	14	no cas	0	2	0
HumanGut_CONTIG_00239634	JPN	1149	75	895	ATCTACCCCGCACACGCGGGGATAAACC	28	13	no cas	0	2	0
HumanGut_CONTIG_00239846	JPN	1062	59	819	GGTTTATCCCCGCGTGTGCGGGGTAGAT	28	12	no cas	0	2	0
HumanGut_CONTIG_00239862	JPN	1169	30	789	GGTTTATCCCCGCGTGTGCGGGGTAGAT	28	12	no cas	0	2	0
HumanGut_CONTIG_00240209	JPN	1044	22	599	GGTTTATCCCCGCGTGTGCGGGGTAGAT	28	8	no cas	0	2	0
HumanGut_CONTIG_00240212	JPN	1105	45	1035	ATCTACCCCGCACACGCGGGGATAAACC	28	15	no cas	0	2	0
HumanGut_CONTIG_00240583	JPN	877	321	837	ATCTACCCCGCACACGCGGGGATAAACC	28	8	no cas	0	2	0
HumanGut_CONTIG_00240749	JPN	888	259	836	ATCTACCCCGCACACGCGGGGATAAACC	28	9	no cas	0	2	0
HumanGut_CONTIG_00240898	JPN	895	48	503	GGTTTATCCCCGCGTGTGCGGGGTAGAT	28	7	no cas	0	2	0
HumanGut_CONTIG_00241241	JPN	919	1	630	ATCTACCCCGCACACGCGGGGATAAACC	28	9	no cas	0	2	0
HumanGut_CONTIG_00241247	JPN	865	375	827	GGTTTATCCCCGCGTGTGCGGGGTAGAT	28	7	no cas	0	2	0
HumanGut_CONTIG_00241433	JPN	923	69	339	GGTTTATCCCCGCGCCTGCGGGGTAGGT	28	4	no cas	0	4	0
HumanGut_CONTIG_00241583	JPN	926	52	872	GGTTTATCCCCGCGTGTGCGGGGTAGAT	28	13	no cas	0	2	0
HumanGut_CONTIG_00241915	JPN	876	34	733	GGTTTATCCCCGCGTGTGCGGGGTAGAT	28	11	no cas	0	2	0
HumanGut_CONTIG_00242352	JPN	862	426	817	ATCTACCCCGCACACGCGGGGATAAACC	28	6	no cas	0	2	0
HumanGut_CONTIG_00242366	JPN	872	24	356	GGTTTATCCCCGCGTGTGCGGGGTAGAT	28	5	no cas	0	2	0
HumanGut_CONTIG_00242544	JPN	859	42	802	GGTTTATCCCCGCGTGTGCGGGGTAGAT	28	11	no cas	0	2	0
HumanGut_CONTIG_00243862	JPN	899	1	631	ATCTACCCCGCACACGCGGGGATAAACC	28	9	no cas	0	2	0
HumanGut_CONTIG_00244200	JPN	945	40	249	GGTTTATCCCCGCGCCTGCGGGGTAGGT	28	3	no cas	0	4	0
HumanGut_CONTIG_00244341	JPN	876	51	872	ATCTACCCCGCACACGCGGGGATAAACC	28	13	no cas	0	2	0
HumanGut_CONTIG_00244455	JPN	1138	14	468	ATCTACCCCGCACACGCGGGGATAAACC	28	7	no cas	0	2	0
HumanGut_CONTIG_00244677	JPN	1079	52	992	GGTTTATCCCCGCGTGTGCGGGGTAGAT	28	16	no cas	0	2	0
HumanGut_CONTIG_00244745	JPN	1176	235	996	GGTTTATCCCCGCGTGTGCGGGGTAGAT	28	12	no cas	0	2	0
HumanGut_CONTIG_00244946	JPN	950	23	600	GGTTTATCCCCGCGTGTGCGGGGTAGAT	28	9	no cas	0	2	0
HumanGut_CONTIG_00250053	JPN	1657	1083	1590	ATTTCTATCCACGCTCTCCTTGCGGAGAGCGAC	33	7	no cas	0	3	0
HumanGut_CONTIG_00251147	JPN	1296	165	926	GTCCCGCCCCGCAAGGGGCGGGTGGATTGAAAT	33	11	no cas	0	3	0
HumanGut_CONTIG_00253242	JPN	1395	8	1393	ATTTCTATCCACGCTCTCCTTGCGGAGAGCGAC	33	20	no cas	0	3	0
HumanGut_CONTIG_00253243	JPN	1256	62	1177	GTCGCTCTCCGCAAGGAGAGCGTGGATAGAAAT	33	16	no cas	0	3	0
HumanGut_CONTIG_00258532	JPN	1082	215	926	GTCGCACCCCTCGCGGGGTGCGTGGATTGAAAT	33	8	no cas	0	3	0
HumanGut_CONTIG_00258533	JPN	1038	27	937	ATTTCAATCCACGCACCCCGCGAGGGGTGCGAC	33	13	no cas	0	3	0
HumanGut_CONTIG_00258970	JPN	1033	46	859	GTTGTTTCCAATGGTTCAAAGATACTAATTTGAAAGCAAATCACAAC	47	10	no cas	0	0	0
HumanGut_CONTIG_00262346	JPN	904	159	886	ATTTCAACTCACGCCCTCACGGAGGGCGAC	30	10	no cas	0	3	0
HumanGut_CONTIG_00267396	JPN	1024	22	603	GGTTTATCCCCGCGCCTGCGGGGTAGGT	28	8	no cas	0	4	0
HumanGut_CONTIG_00278333	JPN	935	51	891	GTCGCTCTCCGCAAGGAGAGCGTGGATAGAAAT	33	12	no cas	0	3	0
HumanGut_CONTIG_00290237	JPN	1074	37	1022	GTCTAGCCTCTCCTGAGGCTAGTGGATCTAAAT	33	14	no cas	0	0	0
HumanGut_CONTIG_00300917	JPN	1088	1	866	CAAGCTTATCAAGAAGGGTGAATGCTAATTCCC	33	12	no cas	0	0	0
HumanGut_CONTIG_00303922	JPN	1787	72	1780	GTCTCCGCTAGCGATGGCGGAGTGGATTGAAAT	33	25	no cas	0	0	0
HumanGut_CONTIG_00305252	JPN	2365	1821	2321	ATTTCAATCCACACCTTCCTCACAGAAGGTGAC	33	7	no cas	0	3	0
HumanGut_CONTIG_00306260	JPN	2654	2015	2654	ATTTAGATCCACTAGCCTCAAGAGAGGCTAGAC	33	9	no cas	0	0	0
HumanGut_CONTIG_00307548	JPN	286	32	267	ATTTCTATCCACGCTCTCCTTGCGGAGAGCGAC	33	3	no cas	0	3	0
HumanGut_CONTIG_00320531	JPN	2478	66	2446	GTCGCCCTCCTCGCGGAGGGCGTGGATAGAAAT	33	35	no cas	0	3	0
HumanGut_CONTIG_00333964	JPN	1043	30	974	CTTTTCCCCGCATACGCGGGGGTGATCCC	29	15	no cas	0	33	0
HumanGut_CONTIG_00346425	JPN	956	425	873	GCGTTAATCCTTAATAAGTATGATATCTAAC	31	6	no cas	0	0	0
HumanGut_CONTIG_00352954	JPN	952	148	914	ATTTCTATCCACGCCCTCCGCGAGGAGGGCGAC	33	11	no cas	0	3	0
HumanGut_CONTIG_00011720	JPN	1351	647	975	GTTATCCGCCGTGTAGGCGGTTTAGAAGA	29	5	no cas	4	5	0
HumanGut_CONTIG_00114439	JPN	804	408	691	GTTTCCGTCCCCTTGCGGGGATAA	24	4	no cas	17	0	0
HumanGut_CONTIG_00237723	JPN	1142	49	198	GGTTTATCCCCGCGTGTGCGGGGTAGAT	28	2	no cas	0	2	0
HumanGut_CONTIG_00245355	JPN	7460	5300	6420	GTTGTGATTTGCTTTCAATTTAGTAACTTTGTGATATAGGAAACAGC	47	14	no cas	0	11	0
HumanGut_CONTIG_00262345	JPN	939	702	918	GTCGCCCTCCGTGAGGGCGTGAGTTGA	27	3	no cas	0	0	0
HumanGut_CONTIG_00277983	JPN	863	50	418	ATTTCTATCCACGCCCTCCGCGAGGAGGGCGAC	33	5	no cas	0	3	0
HumanGut_CONTIG_00009588	JPN	906	46	858	ATTTCAATACATCTAATGTTACTATTTACC	30	13	no cas	0	0	A
HumanGut_CONTIG_00018397	JPN	1124	1	934	GGTAAATAGTAACATTAGATGTATTGAAAT	30	13	no cas	0	0	A
HumanGut_CONTIG_00020724	JPN	922	63	484	GTTCTAATCTTACTTTATAGAATTGAAAT	29	5	no cas	0	11	A
HumanGut_CONTIG_00031401	JPN	1569	13	1507	GTGTCAATTCCTTATAGGTAATGTATATC	29	24	no cas	0	0	A
HumanGut_CONTIG_00069249	JPN	366	77	348	GATTAAGATTAACATGAGATGTATTTAAAT	30	4	no cas	0	9	A
HumanGut_CONTIG_00082239	JPN	878	78	516	GATTAAGATTAACATGAGATGTATTTAAAT	30	6	no cas	0	9	A
HumanGut_CONTIG_00134103	JPN	1121	38	277	GATAAACATTAACATAGGATGTATTGAAAC	30	3	no cas	21	0	A
HumanGut_CONTIG_00151204	JPN	1439	74	836	ATTTAAATACATCTCATGTTAAAGTTAAAC	30	12	no cas	7	9	A
HumanGut_CONTIG_00160727	JPN	1333	45	1333	ATTTACATATCACATAGTTAATATAAAAC	29	18	no cas	0	6	A
HumanGut_CONTIG_00336314	JPN	977	24	711	CTTTAAATTCCAATCTGATTCTATTAATCC	30	10	no cas	0	0	A
HumanGut_CONTIG_00351491	JPN	831	58	809	TTTAAATTCCACTGTGATTCTATTAATAT	29	11	no cas	0	6	A
HumanGut_CONTIG_00032928	JPN	908	1	859	GTGTTCCCCACATGCGTGGGGATGAACCG	29	12	no cas	0	18	B
HumanGut_CONTIG_00137239	JPN	1034	51	613	GAGGATCACCCCCGCATGTGCGGGGAAAAG	30	7	no cas	0	18	B
HumanGut_CONTIG_00176111	JPN	1043	402	1013	CTTTTCCCCGCATAGGCGGGGGTGATCCT	29	8	no cas	0	2	B
HumanGut_CONTIG_00286600	JPN	904	1	822	GTTCCCTCATTATATGTGAGGGTATATC	28	12	no cas	0	0	B
HumanGut_CONTIG_00320617	JPN	2197	1705	2159	CTTTTCCCCGCACATGCGGGGGTGATCC-	29	7	no cas	0	18	B
HumanGut_CONTIG_00338142	JPN	1031	269	1023	-TTTCTAAGCTGCCTATGCGGCAGTGATC	27	10	no cas	6	8	B
HumanGut_CONTIG_00348733	JPN	707	38	545	TTTCTAAGCTGCCTATGCGGCAGTGATC	28	8	no cas	6	8	B
HumanGut_CONTIG_00033829	JPN	1440	6	1424	GTTTTCCCCGCATGCGCGGGGGTGATCC	28	19	no cas	0	33	C
HumanGut_CONTIG_00083861	JPN	1729	46	437	GTAGTCCCCGCACACGCGGGGTTGTATC	28	6	no cas	0	4	C
HumanGut_CONTIG_00083861	JPN	1729	1194	1579	GTTTTCGCCCCCTTACGGGGATGGTAC	27	6	no cas	0	4	C
HumanGut_CONTIG_00100886	JPN	1078	415	1043	GGATCACCCCCGCTCGTGCGGGAAAGAC	28	8	no cas	0	33	C
HumanGut_CONTIG_00115039	JPN	806	137	715	GTATTCCCCGCGCAAGCGGGGGTGATCC	28	9	no cas	0	4	C
HumanGut_CONTIG_00138880	JPN	995	27	808	GAGTTCCCCGCGTAAGCGGGGATGAACCG	29	10	no cas	0	4	C
HumanGut_CONTIG_00211672	JPN	802	45	800	ATATTCCCCGCACGGGCGGGGTTGAACCT	29	11	no cas	0	4	C
HumanGut_CONTIG_00254828	JPN	1507	49	443	GGATCACCCCCGCTTGCGCGGGGAATAC	28	6	no cas	0	4	C
HumanGut_CONTIG_00304091	JPN	4427	1844	2232	GTTCACTGCCGTACAGGCAGCTTAGAAA	28	6	no cas	4	5	C
HumanGut_CONTIG_00349247	JPN	1082	232	857	TGAGTACCATACATTTTTACATCATTCTCAAAC	33	9	no cas	0	0	C
HumanGut_CONTIG_00008893	JPN	1367	391	1285	GTCGCTCCCCTTGTGGGAGCGTGGATTGAAAT	32	13	no cas	0	3	D
HumanGut_CONTIG_00019724	JPN	929	25	587	GTTTTAGGAGTATGTTATTTTGAATGGTAATAAAA	35	8	no cas	5	0	D
HumanGut_CONTIG_00023407	JPN	927	7	835	GTCGCACCCCGTGTGGGTGCGTGGATTGAAAC	32	10	no cas	3	3	D
HumanGut_CONTIG_00031119	JPN	1900	22	1243	GTCGCTCCTCGCATGAGGAGCGTGGATTGAAAT	33	18	no cas	0	3	D
HumanGut_CONTIG_00032804	JPN	2100	79	1512	GTCACGCCCCACGCGGGCGTGTGAGTTGAAAT	32	23	no cas	0	3	D
HumanGut_CONTIG_00036105	JPN	1067	44	1026	GTCGCCCCCGCAAGGGGGCGTGGATTGAAAT	31	14	no cas	3	3	D
HumanGut_CONTIG_00038160	JPN	977	66	972	GTCGCCCTCCCCACGGAGGGCGTGGATTGAAAT	33	13	no cas	0	3	D
HumanGut_CONTIG_00038820	JPN	1490	130	1489	GTCGCCCTCCCCACGGAGGGCGTGGATTGAAAT	33	20	no cas	0	3	D
HumanGut_CONTIG_00049876	JPN	950	109	916	GTCTCCCCTCGCGTGAGGGGAGTGGATTGAAAT	33	9	no cas	0	3	D
HumanGut_CONTIG_00056223	JPN	1132	380	633	GTCGCTCCTCGCATGAGGAGCGTGGATTGAAAT	33	3	no cas	0	3	D
HumanGut_CONTIG_00059959	JPN	876	36	856	ATTTCAATCCACTCTCCCCGCATGGGGAGAGAC	33	13	no cas	0	3	D
HumanGut_CONTIG_00061790	JPN	1006	52	999	GTCGCACCCTTCACGGGTGCGTGGATTGAAAT	32	15	no cas	3	3	D
HumanGut_CONTIG_00063391	JPN	988	56	968	ATTTCAATCCACCCGCCCCGTGCGGGGCGGGAC	33	11	no cas	0	3	D
HumanGut_CONTIG_00064629	JPN	811	54	749	GTTTCAGTACCTTATGAAATTACACTACT	29	10	no cas	33	0	D
HumanGut_CONTIG_00064966	JPN	795	13	577	GTCGCACCCTACCTGGGTGCGTGGATTGAA	30	8	no cas	0	3	D
HumanGut_CONTIG_00065140	JPN	816	49	500	ATTTCAATCCACGAGGCTACGTAAGCCTCGAC	32	10	no cas	0	11	D
HumanGut_CONTIG_00082261	JPN	4864	4617	4827	GTCGCACCCTTCACGGGTGCGTGGATTGAA	30	3	no cas	0	3	D
HumanGut_CONTIG_00088128	JPN	1648	5	1627	ATTTCTATCCACGCCCTCCGGGTGGAGGGCGAC	33	24	no cas	0	3	D
HumanGut_CONTIG_00089406	JPN	1410	19	1402	GTTTCAATCCACGCACCCACGTAGGGTGCGAC	32	19	no cas	0	3	D
HumanGut_CONTIG_00093225	JPN	1175	751	1134	GTCGCACTCCGCAAGGAGTGCGTGGATTGAAAC	33	5	no cas	3	3	D
HumanGut_CONTIG_00098211	JPN	1460	173	536	GTTTCAATCCACGCACCCACGTAGGGTGCGAC	32	5	no cas	0	3	D
HumanGut_CONTIG_00101184	JPN	1114	32	858	ATTTCAATCCACGCACCCGTGAAGGGTGCGAC	32	11	no cas	3	3	D
HumanGut_CONTIG_00105032	JPN	1121	84	1118	GTCGCACCCTTCACGGGTGCGTGGATTGAAAT	32	14	no cas	3	3	D
HumanGut_CONTIG_00108700	JPN	982	17	932	GTCGCCCTCCACCCGGAGGGCGTGGATAGAAAT	33	13	no cas	0	3	D
HumanGut_CONTIG_00120985	JPN	1448	1047	1327	GTTTCAATCCACACACCCACGTAGGGTGTGAC	32	3	no cas	0	3	D
HumanGut_CONTIG_00148430	JPN	15086	2077	2442	ATTTCAATCCACGCTCCCACGAGAGGAGCGAC	32	5	no cas	3	3	D
HumanGut_CONTIG_00152785	JPN	1311	25	1267	ATTTCTATCCACGCCCTCCGGGTGGAGGGCGAC	33	18	no cas	0	3	D
HumanGut_CONTIG_00152927	JPN	1452	68	1435	ATTTCAATCCACTCCGCCATCGCTAGCGGAGAC	33	18	no cas	0	0	D
HumanGut_CONTIG_00153806	JPN	1178	39	1167	ATTTCAATCCACTCCCTCCTCGCAGAGGGAGAC	33	18	no cas	0	3	D
HumanGut_CONTIG_00158449	JPN	1293	19	1230	GTCGCTCCCCTTACGGGGAGCGTGGATTGAAAT	33	17	no cas	0	3	D
HumanGut_CONTIG_00161534	JPN	792	57	623	ATTTCAATCCACGCCCTCGTGAAGAGGGCGAC	32	8	no cas	0	3	D
HumanGut_CONTIG_00166926	JPN	978	468	768	ATTTCAATCCACGCCCTCGTGAAGAGGGCGAC	32	4	no cas	0	3	D
HumanGut_CONTIG_00176911	JPN	956	61	708	GTCGCACCTCACACGAGGTGCGTGGATTGAAAT	33	9	no cas	0	3	D
HumanGut_CONTIG_00177770	JPN	913	200	761	ATTTCAATCCACGCACCTCGTGTGAGGTGCGAC	33	9	no cas	0	3	D
HumanGut_CONTIG_00187918	JPN	1363	26	417	ATTTCAATCCACGCATCCCATGCGGGATGCGAC	33	6	no cas	0	3	D
HumanGut_CONTIG_00191931	JPN	1397	1	1343	GTCGCTCCCCTCGTGGGAGCGTGGATTGAAAT	32	20	no cas	0	3	D
HumanGut_CONTIG_00196735	JPN	969	3	951	ATTTCAATCCACAGCTTCTTCGCAGAAGCTGAC	33	13	no cas	0	0	D
HumanGut_CONTIG_00204085	JPN	993	2	967	ATTTCAATCCACGCCCTCGTAAAGAGGGCGAC	32	14	no cas	0	3	D
HumanGut_CONTIG_00205538	JPN	865	79	704	GTCGCCCTCTTTACGAGGGCGTGGATTGAAAT	32	9	no cas	0	3	D
HumanGut_CONTIG_00205539	JPN	953	145	899	ATTTCAATCCACGCCCTCGTGAAGAGGGCGAC	32	11	no cas	0	3	D
HumanGut_CONTIG_00206225	JPN	895	51	878	GTCGCCCTCTTCACGAGGGCGTGGATTGAAAT	32	12	no cas	0	3	D
HumanGut_CONTIG_00207919	JPN	943	210	904	GTCGCCCTCCACCCGGAGGGCGTGGATAGAAAT	33	10	no cas	0	3	D
HumanGut_CONTIG_00210464	JPN	937	22	709	GTCGCCCTCTTCACGAGGGCGTGGATTGAAAT	32	11	no cas	0	3	D
HumanGut_CONTIG_00213557	JPN	713	13	477	GTCGCCCTCTTCACGAGGGCGTGGATTGAAAT	32	6	no cas	0	3	D
HumanGut_CONTIG_00215527	JPN	3276	857	1335	GTCACACCCTACGTGGGTGTGTGGATTGAAAC	32	7	no cas	0	3	D
HumanGut_CONTIG_00219716	JPN	1545	931	1496	ATTTCAATCCACACTCCCGCGAAGGGAGTGAC	32	8	no cas	0	3	D
HumanGut_CONTIG_00245688	JPN	938	17	505	TATTTCAATCCACGCTCCCACGAGAGGAGCGAC	33	7	no cas	0	3	D
HumanGut_CONTIG_00255906	JPN	1036	234	1000	GTCGCACCCCGTGTGGGTGCGTGGATTGAAAC	32	11	no cas	3	3	D
HumanGut_CONTIG_00303408	JPN	8243	13	1701	ATTTCAATCCACACCACTGCATCAGTGGTGAC	32	25	no cas	0	0	D
HumanGut_CONTIG_00303921	JPN	4495	1296	4474	GTCTCCGCTAGCGATGGCGGAGTGGATTGAAAT	33	47	no cas	0	0	D
HumanGut_CONTIG_00307353	JPN	1190	53	1160	ATTTCAATCCACGCACCCCGTGAGGGGTGCGAC	33	16	no cas	0	3	D
HumanGut_CONTIG_00309851	JPN	1186	273	1166	GTCACTCCCTTCGCGGGAGTGTGGATTGAAAT	32	13	no cas	0	3	D
HumanGut_CONTIG_00313549	JPN	959	27	941	GTCGCACCCCTCACGGGGTGCGTGGATTGAAAT	33	13	no cas	0	3	D
HumanGut_CONTIG_00327530	JPN	1112	14	1063	GTCGCTCCCCGCACGGGGAGCGTGGATTGAAAT	33	15	no cas	0	3	D
HumanGut_CONTIG_00329870	JPN	1134	17	1094	ATTTCAATCCACTCGGTCGCAAGACCGAGAC	31	16	no cas	0	0	D
HumanGut_CONTIG_00339840	JPN	710	67	696	GTTTTGTTACCATTCAAAATAACATACTCCTAAAAC	36	9	no cas	5	0	D
HumanGut_CONTIG_00346357	JPN	814	45	799	ATTTCAATCCACGCTCCCACGAGGGGAGCGAC	32	11	no cas	0	3	D
HumanGut_CONTIG_00346358	JPN	950	7	896	GTCGCTCCCCTCGTGGGAGCGTGGATTGAAAT	32	13	no cas	0	3	D
HumanGut_CONTIG_00351045	JPN	948	23	785	ATTTCAATCCACGCCCTCGCAAAGAGGGCGAC	32	11	no cas	0	3	D
HumanGut_CONTIG_00139799	JPN	890	1	359	GGTCATTGATCTGACAGGCTTCTGAAAC	28	5	no cas	0	0	D
HumanGut_CONTIG_00349415	JPN	1009	108	608	ATTTCAATCCACGCCCTCGTAAAGAGGGCGAC	32	7	no cas	0	3	D
HumanGut_CONTIG_00028966	JPN	8751	5	8450	GTTTCAATCCTTATTTTAATGGATCTAGTACTTCTAC	37	137	no cas	0	20	E
HumanGut_CONTIG_00036010	JPN	1371	33	1310	TCCTCAATGAAGTCCTGAGCTTGAATGCTCAGGAAT	36	19	no cas	26	0	E
HumanGut_CONTIG_00040693	JPN	1491	17	648	GGTTGAAACCTATATCCCCGTCAGGGGACGGAAAC	35	9	no cas	5	7	E
HumanGut_CONTIG_00051494	JPN	1047	45	953	GTTTCAGTCCCCTTACGGGGATAATGCTCTCCGAAG	36	13	no cas	5	0	E
HumanGut_CONTIG_00056638	JPN	1070	42	1005	TGTTTCCGTCCCCTGACGGGGATATAGGTTTCAAAC	36	14	no cas	5	1	E
HumanGut_CONTIG_00064034	JPN	464	16	438	GTAAATTACCTTAATCCCCGTAAGGGGACGGAAAC	35	5	no cas	5	0	E
HumanGut_CONTIG_00093914	JPN	1561	776	1523	GTCGAAAGACAGCCCTGATTAGAAAGGGATTGCGAC	36	11	no cas	28	0	E
HumanGut_CONTIG_00098329	JPN	1311	75	1186	GTTTGAGAACCTTGTAAGTTTGTAATGGTGTAAAAC	36	17	no cas	0	0	E
HumanGut_CONTIG_00101763	JPN	1076	55	942	GTTTCCGTCCCCTACTGGGGTTCTCTATCTTCTAAT	36	13	no cas	5	0	E
HumanGut_CONTIG_00102261	JPN	1105	54	627	GTTGTGGTTTGATGTAGGAATCAAAAGATATACAAC	36	8	no cas	24	0	E
HumanGut_CONTIG_00105033	JPN	1082	61	955	GTTTCCGTCCCCACGAAGGGGACCCATCTTCTCTAC	36	13	no cas	23	0	E
HumanGut_CONTIG_00107359	JPN	997	22	389	GTAGAGAAGATGGGTCCCCTTCGTGGGGACGGAAAC	36	5	no cas	23	0	E
HumanGut_CONTIG_00119881	JPN	1818	1	1818	GTTTGAGAGTAGTGTAATTTCATAAGGTACTGAAAC	36	27	no cas	0	0	E
HumanGut_CONTIG_00138156	JPN	1059	426	943	GTTTGAGAGCTTTGTTAATTCAGAAGAGTATCAAACA	37	8	no cas	0	0	E
HumanGut_CONTIG_00148670	JPN	8982	8393	8956	GTTTCCGTCCCCTTGCGGGGTGTGGGTTGTTTC	33	8	no cas	24	0	E
HumanGut_CONTIG_00149244	JPN	2241	6	2173	GCTGGGAATTAGCATTCACCCTTCTTGATAAGCTTG	36	35	no cas	0	0	E
HumanGut_CONTIG_00153530	JPN	606	179	494	GTTTCAATCCTTGTTATCTTGGATTCTCCATATAAAT	37	3	no cas	0	11	E
HumanGut_CONTIG_00190667	JPN	1255	45	1210	GAAACAACCCACACCCCGCAAGGGGACGGAAAC	33	17	no cas	24	0	E
HumanGut_CONTIG_00204084	JPN	999	37	998	ATTATACCATACCAAGAGCTATTAGGGAACTATGA	35	14	no cas	0	0	E
HumanGut_CONTIG_00214476	JPN	952	4	906	GTTTCCGTCCCCTACCGGGGACTTATATTTCTCAAT	36	12	no cas	5	0	E
HumanGut_CONTIG_00235296	JPN	4867	1010	1402	GTTTGAGAGTAGTGTAAAACTAGTTTGGTCTCCAAT	36	6	no cas	0	0	E
HumanGut_CONTIG_00236244	JPN	1251	695	1235	CTGGGAATTAGCTTCTACCCTTCTTGATAAACTTG	35	7	no cas	0	0	E
HumanGut_CONTIG_00247520	JPN	2803	2	312	GTAGAAATGAAGAGAAGCCCGAATGGGCATTGACACA	37	4	no cas	5	0	E
HumanGut_CONTIG_00247520	JPN	2803	815	1127	GTAGAAATGAAGAGAAGCCCGAA	23	4	no cas	5	0	E
HumanGut_CONTIG_00253332	JPN	1600	888	1583	GTTTGAGAACCTTGTAATTTCTTATAAGTGTAAAAC	36	10	no cas	0	0	E
HumanGut_CONTIG_00271509	JPN	933	67	629	GTTTGAGAATGATGTACAAATGTATGGTACTCAAAC	36	8	no cas	0	0	E
HumanGut_CONTIG_00303164	JPN	10107	6576	9055	ATTGGAGACCAAACTAGTTTTACACTACTCTCAAAC	36	37	no cas	0	0	E
HumanGut_CONTIG_00349587	JPN	963	96	906	GTCTTAATCCTTATTATACTGGAATACATCTACAT	35	11	no cas	0	0	E
HumanGut_CONTIG_00017500	JPN	1121	2	235	GTCATAGTTCCCTAATAGCTCTTGGTATGGTATAAT	36	3	no cas	0	0	E
HumanGut_CONTIG_00065208	JPN	801	4	799	TTCCCCGCATSCGCGGGGGTGATCC	26	10	no cas	0	4	F
HumanGut_CONTIG_00152510	JPN	1235	32	1220	CACGGGTTGCGTTAGATTGAAAT	23	19	no cas	17	0	F
HumanGut_CONTIG_00239133	JPN	1137	596	926	ATCTACCCCGCACACGCGGGGA	22	5	no cas	20	0	F
HumanGut_CONTIG_00306727	JPN	1423	86	1337	AGCGATGGCGGAGTGGATTGAAAT	24	18	no cas	17	0	F
HumanGut_CONTIG_00342445	JPN	943	5	304	ATTTCAATCCACGCTCCCC	19	4	no cas	0	0	F
HumanGut_CONTIG_00218317	JPN	1788	558	740	CTTTCAAATTAGTATCTTTGAACCATTGG	29	2	no cas	0	0	F
HumanGut_CONTIG_00144300	JPN	1087	455	735	CGTCCCCTTGCGGGGATAAATTGCAAT	27	4	no cas	33	0	F
