# Supplementary material for: Comparative analysis of CRISPR cassettes from the human gut metagenomic contigs
Source: BMC Genomics. 2014 Mar 17;15(1):202. doi: 10.1186/1471-2164-15-202 (PMC4004331; doi:10.1186/1471-2164-15-202)
Supplement: Supplementary file 3 — Additional file 3: Table S2: Compatibility of the CRISPRmap classification of repeat sequences and the CRISPR-Cas system classification of adjacent cas genes. Inconsistent assignments are highlighted. (XLS 24 KB) [file 12864_2013_7040_MOESM3_ESM.xls]

## Sheet: Sheet1
contig_id	metagenomic dataset	repeat consensus	CRISPR/cas type	CRISPRmap superclass	comparison	notes
scaffold14404_1_V1.CD-11	HMP	GCTTTGGAACCATAAAAAATTACA	II	F	inconsistent	associated with I-A, I-B, I-D, III-A, III-B
scaffold40208_1_O2.UC-1	HMP	CTTGGTTTACGGTACTTCCGAAAC	II	F	inconsistent	associated with I-A, I-B, I-D, III-A, III-B
HumanGut_CONTIG_00120155	JPN	GGTGAACTACTGCTTGATCTACG	II	F	inconsistent	associated with I-A, I-B, I-D, III-A, III-B
HumanGut_CONTIG_00182396	JPN	ATTTCAATCCACTCCGCTATCGCTAGCAGAGAC	I (I-F)	D	inconsistent	associated with I-C
HumanGut_CONTIG_00197496	JPN	GTCGCCCTCTTCACGAGGGCGTGGATTGAAAT	II-A	D	inconsistent	associated with I-C
scaffold414_18_MH0042	HMP	CCCCGCGAGGGGACGGTTACATACCCTTCA	III (III-A)	D	inconsistent	associated with I-C
scaffold18691_1_O2.UC-4	HMP	TTTCCGTCCCCTTCCCGGGGATCTTATTTCTCAAT	III-A	D	inconsistent	associated with I-C
scaffold5487_1_MH0035	HMP	TTTCCGTCCCCACGAAGGGGACCCATCTTCTCTAC	III-A	D	inconsistent	associated with I-C
HumanGut_CONTIG_00039084	JPN	GTCGCCCCCGCAAGGGGGCGTGGATTGAAAT	III-U	D	inconsistent	associated with I-C
scaffold55672_1_MH0002	HMP	GTTTTCGTCCCCATTAGGGGATTTTGTTTTTTATAT	III, (III-A)	D	inconsistent	associated with I-C
scaffold43739_1_V1.UC-21	HMP	CAGCTTATCCCCGCGAGGGGACGGTTAC	III	C	inconsistent	associated with I-E, I-F
scaffold66547_1_MH0041	HMP	GTTTCAATTCCCGCAGTTGCGGGTAAGATACAT	III-U	C	inconsistent	associated with I-E, I-F
scaffold18472_1_MH0032	HMP	GTTTCCGTCCCCTTGCGGGGATAAATTGCAAT	III-U	C	inconsistent	associated with I-E, I-F
scaffold8626_1_MH0006	HMP	TTTCGCCCCCTTACGGGGATTGTA	III, (III-A)	C	inconsistent	associated with I-E, I-F
scaffold443155_2_unmapped	HMP	TTTCCGTCCCCTAAGTTGGGGTTATCTCTAAAAT	III, (III-A)	C	inconsistent	associated with I-E, I-F
scaffold14754_2_unmapped	HMP	GAGTTTCCGTCCCCTTGCGGGGTGTA	III, (III-A)	C	inconsistent	associated with I-E, I-F
scaffold75032_1_MH0006	HMP	ATTTACATTTCACTATGAACTAATTATAAC	I	A	consistent
HumanGut_CONTIG_00189726	JPN	CGGTTTATCCCCGCTGGCGCGGGGAACAC	I	B	consistent
HumanGut_CONTIG_00303147	JPN	TTTCTAAGCTGCCTGTACGGCAGTGAAC	I	B	consistent
scaffold25746_2_MH0055	HMP	GGATCATCTCCGCATACGCGGGGTCCAC	I	B	consistent
HumanGut_CONTIG_00148569	JPN	GTTGCGATCTGCACGCGGTGCGCTGAGGCAAAG	I	C	consistent
gi|106757377|gb|AAQL01003102.1|	DG	GTCGCTCCCTTCGTGGGAGTGTGGATTGAAAT	I	D	consistent
scaffold45510_3_MH0006	HMP	GTCGCTCCCCGTGCGGGGAGCGTGGATTGAAATC	I	D	consistent
HumanGut_CONTIG_00283147	JPN	GTCGTTCCCCACGTGGGAACGTGGATTGAAAT	I	D	consistent
HumanGut_CONTIG_00183399	JPN	ATTTCAATCCGCTCCCTCGTAAAGAGGGAGAC	I	D	consistent
scaffold5762_2_MH0069	HMP	GTTTAGAAGGACACTAACCCCAAAGGGGATTGAAAC	I	E	consistent
HumanGut_CONTIG_00031203	JPN	GTTTCAGTACCTTATGAAATTACACTACTCTCAAAC	I	E	consistent
HumanGut_CONTIG_00284417	JPN	GCTGGGAATTAGCATTCACCCTTCTTGATAAGCTTG	I	E	consistent
scaffold223303_1_MH0006	HMP	CATCCCCGTACGCACGGGGCGGAT	I	F	consistent
scaffold4897_3_MH0044	HMP	TTTACGTCCCCTTGCGGGGTGTG	I	F	consistent
scaffold16702_1_MH0006	HMP	CGACCCCTACGGGCCGCGAT	I	F	consistent
scaffold26768_4_V1.UC-8	HMP	GAAACATCCCCTCCTACGAGGGGCAAAC	I	F	consistent
scaffold7508_19_MH0072	HMP	GTGACTGCATAAGATTGAAA	I	F	consistent
scaffold41600_1_MH0082	HMP	AGGGAGCGTGGATTGAAAT	I	F	consistent
scaffold18043_1_MH0006	HMP	GGGTCGCGTGAATTGAAAT	I	F	consistent
scaffold18476_6_V1.UC-6	HMP	GGTTTATCCCCGCGTGTGC	I (I-E)	F	consistent
scaffold28340_1_V1.UC-18	HMP	TCACCCCCGCGTATGCGGGGAAAAG	I-E	F	consistent
scaffold45263_1_V1.UC-7	HMP	GGAGTACCATACCTATAAGGAATTGAGAC	I, II, III	A	consistent
HumanGut_CONTIG_00163233	JPN	GAATTAATAGATACATAGTGGGATGTAAAT	I, II, III	A	consistent
HumanGut_CONTIG_00284904	JPN	CTTTACATTCCAATATGGTTCTACTTTAAT	I, II, III	A	consistent
HumanGut_CONTIG_00065274	JPN	GTGTTCCCCGCGCGAGCGGGGATAAACCG	I, II, III	B	consistent
HumanGut_CONTIG_00000726	JPN	GGTTCATCCCCGCATGCGCGGGGAATAC	I, II, III	B	consistent
scaffold16398_4_V1.UC-14	HMP	GTTTCAATTCCCGCAACGCGGGTAAGATACATC	I, II, III	C	consistent
scaffold1103_12_MH0074	HMP	GTTTTCGCCCCCTTRCGGGGATTGTA	I, II, III	C	consistent
scaffold67614_3_MH0024	HMP	ATGTATCTTACCCGCAACTGCGGGAATTGAAAC	I, II, III	C	consistent
scaffold49145_2_MH0056	HMP	AGCTTTCGCCCCCTTACGGGGATTGTACC	I, II, III	C	consistent
HumanGut_CONTIG_00060731	JPN	GTTTTCCCCGCATGCGCGGGGGTGATCC	I, II, III	C	consistent
HumanGut_CONTIG_00118271	JPN	ATTTCAATCCACGAGAGTCCTGCGACTCTCGAC	I, II, III	D	consistent
HumanGut_CONTIG_00215525	JPN	ATTTCAACCCGCACTCCCCATGCGGGGAGTGAC	I, II, III	D	consistent
HumanGut_CONTIG_00323749	JPN	GTTTCAATCCACACACCCACGCAGGGTGTGAC	I, II, III	D	consistent
HumanGut_CONTIG_00039084	JPN	GTCGCCCCCGCAAGGGGGCGTGGATTGAAAT	I, II, III	D	consistent
gi|106739865|gb|AAQK01008571.1|	DG	GTTCTTGAGGATTGAATTTATTTGTATTATTTGAAC	I, II, III	E	consistent
gi|106757277|gb|AAQL01003202.1|	DG	TTCCGTCCCCTCACGGGGACTCTCTTATCTAAAC	I, II, III	E	consistent
scaffold5393_1_MH0073	HMP	ATCTACAACAGTAGAAATTATTCTATATTACTTAAC	I, II, III	E	consistent
scaffold38908_1_MH0006	HMP	ATTTCAACTCACTACCTCACGCAGAGGTAGAC	I, II, III	E	consistent
HumanGut_CONTIG_00153785	JPN	AATGTAGATCTATTCCAGTATAATAAGGATTAAGAC	I, II, III	E	consistent
HumanGut_CONTIG_00176682	JPN	GTTTTACACTTATAAGAAATTACAAGGTTCTCAAAC	I, II, III	E	consistent
HumanGut_CONTIG_00247278	JPN	GTTTCCGTCCCCTTCCGGGGTTTTATGTTAGATAAC	I, II, III	E	consistent
scaffold49928_1_MH0070	HMP	TCGCCCCCTTACGGGGATTGTAC	I, II, III	F	consistent
scaffold6889_14_O2.UC-22	HMP	GATGTATCTTACCCGCGTTGCG	I, II, III	F	consistent
scaffold37535_2_MH0040	HMP	TACCATCCCCGTAAGGGGGCGAAAAC	I, II, III	F	consistent
scaffold46620_1_V1.UC-8	HMP	TCCCCGTAAGGGGGCGAAAAC	I, II, III	F	consistent
scaffold587_2_MH0057	HMP	TACAATCCCCGCAAGGGGGCGAAA	I, II, III	F	consistent
scaffold64281_1_V1.UC-6	HMP	GATTAGATATGCCCCGGGAGGGG	I, II, III	F	consistent
HumanGut_CONTIG_00239272	JPN	GGTTTATCCCCGCGCCTGCGGGGTA	I, II, III	F	consistent
HumanGut_CONTIG_00005923	JPN	GAAACACCCCCACGTGCGTGGGGAAGAC	I	B	consistent
HumanGut_CONTIG_00038159	JPN	GTCGCACCCTTCACGGGTGCGTGGATTGAAAT	I	D	consistent
HumanGut_CONTIG_00008549	JPN	ATCTACGATAGTAGAAATTATGTATTCTTATTAAAC	I	E	consistent
gi|106757587|gb|AAQL01002892.1|	DG	GTTTGAGAATAGTGTAAATCTATAAGGTAGTAAAAC	II	E	consistent
scaffold42179_12_O2.UC-1	HMP	GCCCTAGTGCGTTGCAATTCAATCAGCTGTTATAAT	II	E	consistent
HumanGut_CONTIG_00319740	JPN	GTTTTAGTACCTGGAGGAATTGAGTCATCATAAAAC	II	E	consistent
scaffold319465_1_MH0006	HMP	GTTTGAGAGCAGTGTAAATTCGTAGGGAAAACAAAC	II-A	E	consistent
HumanGut_CONTIG_00245326	JPN	TGTCTTAATCCTTGTTTTAATGGATAATCAAGTTACA	II-A	E	consistent
HumanGut_CONTIG_00245326	JPN	GTCTTAATCCTTGTTCTACTGGATAAATGAAAAAC	II-A	E	consistent
HumanGut_CONTIG_00028102	JPN	GTTTCAATCCTTATTTTAATGGATCTAATACTTCTAC	II-A	E	consistent
scaffold860_11_MH0020	HMP	GTTTTCGGCCCCTTACGGGGAT	III	F	consistent
scaffold7141_1_MH0056	HMP	TCGGGCTGCGTGGATTGAAAT	III	F	consistent
scaffold1243_1_MH0025	HMP	TCGTCCCCTTGCGGGGTG	III	F	consistent
gi|106750136|gb|AAQL01010343.1|	DG	GTTTAGATAAGAGAGTCCCCGTGAGGGGACGAAAAC	III, (III-A)	E	consistent
HumanGut_CONTIG_00320713	JPN	GTTTGAGAGCAGTGTAAATTCATAGGGGTAACAAAC	III, (III-A)	E	consistent
scaffold27595_1_MH0050	HMP	TCGTCCCCTTGCGGGGTGT	III, (III-A)	F	consistent
scaffold249389_2_MH0006	HMP	ACACCCCGCAAGGGGACGGA	III, (III-A)	F	consistent
