# Supplementary material for: Comparative analysis of CRISPR cassettes from the human gut metagenomic contigs
Source: BMC Genomics. 2014 Mar 17;15(1):202. doi: 10.1186/1471-2164-15-202 (PMC4004331; doi:10.1186/1471-2164-15-202)
Supplement: Supplementary file 6 — Additional file 6: Table S4: Comparison of taxonomic labels assigned to CRISPR-containing contigs and respective protospacers for the JPN metagenome. Column ‘protospacer’ shows the taxonomic label of the contig containing the respective protospacer; column ‘contig’ shows the taxonomic label of the contig containing the respective cassette. Table S5. Comparison of taxonomic labels assigned to CRISPR-containing contigs and respective protospacers for the HMP metagenome. Column ‘protospacer’ shows the taxonomic label of the contig containing the respective protospacer; column ‘contig’ shows the taxonomic label of the contig containing the respective cassette. Table S6. List of shared repeat clusters. All repeats observed in at least two individuals are listed. (XLS 16 KB) [file 12864_2013_7040_MOESM6_ESM.xls]

## Sheet: Supplementary Table S3
Supplementary Table S3
contig_id	protospacer	contig	result
HumanGut_CONTIG_00000726	Firmicutes	Firmicutes	total agreement
HumanGut_CONTIG_00119954	Bacteroides	Bacteroides	total agreement
HumanGut_CONTIG_00320903	Bacteroides	Bacteroides	total agreement
HumanGut_CONTIG_00323749	Bacteroides	Bacteroides	total agreement
HumanGut_CONTIG_00245355	Bacteroidetes	Bacteroides	total agreement
HumanGut_CONTIG_00235296	Bifidobacterium	Bifidobacterium	total agreement
HumanGut_CONTIG_00235296	Bifidobacterium	Actinomycetalis	total agreement
HumanGut_CONTIG_00239272	Bifidobacterium	Bifidobacterium	total agreement
HumanGut_CONTIG_00284417	Bifidobacterium	Bifidobacterium	total agreement
HumanGut_CONTIG_00147775	Clostridiales	Clostridiales	total agreement
HumanGut_CONTIG_00284904	Clostridiales	Firmicutes	total agreement
HumanGut_CONTIG_00304091	Escherichia	Escherichia coli	total agreement
HumanGut_CONTIG_00120985	Faecalibacterium	Firmicutes	total agreement
HumanGut_CONTIG_00319174	Faecalibacterium	Faecalibacterium	total agreement
HumanGut_CONTIG_00031119	Filifactor	Firmicutes	total agreement
HumanGut_CONTIG_00000776	Firmicutes	Clostridiales	total agreement
HumanGut_CONTIG_00149447	Firmicutes	Firmicutes	total agreement
HumanGut_CONTIG_00303147	Esherichia/Salmonella	Esherichia coli	total agreement
HumanGut_CONTIG_00148995	Bifidobacterium	Bifidobacterium	total agreement
HumanGut_CONTIG_00238156	Bacteria	Bacteria	formal agreement
HumanGut_CONTIG_00238172	Bacteria	Bacteria	formal agreement
HumanGut_CONTIG_00100886	Bacteria	Firmicutes	formal agreement
HumanGut_CONTIG_00239133	Bacteria	Firmicutes	formal agreement
HumanGut_CONTIG_00239279	Bacteria	Firmicutes	formal agreement
HumanGut_CONTIG_00239624	Bacteria	Actinobacteria	formal agreement
HumanGut_CONTIG_00240209	Bacteria	Firmicutes	formal agreement
HumanGut_CONTIG_00241247	Bacteria	Bifidobacterium	formal agreement
HumanGut_CONTIG_00242352	Bacteria	Firmicutes	formal agreement
HumanGut_CONTIG_00244694	Bacteria	Bifidobacterium	formal agreement
HumanGut_CONTIG_00303921	Bacteria	Clostridiales	formal agreement
HumanGut_CONTIG_00107359	Bacteria	Bacteria	formal agreement
HumanGut_CONTIG_00148919	Clostridiales	Bacteria	formal agreement

## Sheet: Supplementary Table S4
Supplementary Table S4
contig_id	protospacer	contig	result
scaffold83396_1_MH0012	Bacteria	Firmicutes	formal agreement
scaffold27595_1_MH0050	Bacteria	Firmicutes	formal agreement
scaffold39128_3_MH0028	Bacteria	Bacteria	formal agreement
scaffold587_2_MH0057	Bacteria	Firmicutes	formal agreement
scaffold83396_1_MH0012	Bacteria	Firmicutes	formal agreement
scaffold8626_1_MH0006	Bacteria	Firmicutes	formal agreement
scaffold5762_2_MH0069	Firmicutes	Bacteria	formal agreement
scaffold54391_12_MH0012	Actinobacteria	Actinobacteria	total agreement
scaffold1103_12_MH0074	Firmicutes	Firmicutes	total agreement
scaffold18772_1_MH0068	Firmicutes	Firmicutes	total agreement
scaffold21209_2_MH0061	Firmicutes	Firmicutes	total agreement
scaffold319465_1_MH0006	Firmicutes	Clostrdiales	total agreement
scaffold37535_2_MH0040	Firmicutes	Clostrdiales	total agreement
scaffold443155_2_unmapped	Firmicutes	Firmicutes	total agreement
scaffold4897_3_MH0044	Firmicutes	Firmicutes	total agreement
scaffold49928_1_MH0070	Firmicutes	Firmicutes	total agreement
scaffold5487_1_MH0035	Firmicutes	Firmicutes	total agreement
scaffold66547_1_MH0041	Firmicutes	Firmicutes	total agreement
scaffold67614_3_MH0024	Firmicutes	Firmicutes	total agreement

## Sheet: Supplementary Table S5
Supplementary table S5
Repeat cluster	Individual metagenomes containing CRISPR cassettes with the repeat from this cluster	Number of distinct individuals
CLU1	F1S F2W F2X F2X IND INR INR INR INR	5
CLU2	F2W F2V F2V F2V IND IND IND IND INM	4
CLU3	F1T F1T INA IND MH0073	4
CLU4	F2X F2X F2X F2Y IND	3
CLU5	F2X F2Y O2.UC-13	3
CLU6	F2X F2X F2Y F2Y F2Y F2Y F2Y	2
CLU7	F2V F2V F2X F2Y	3
CLU8	F1T F1T F2V F2V	2
CLU9	IND IND INR	2
CLU10	F2V F2V MH0035	2
CLU11	F2X INE INE	2
CLU12	F2X INM INM	2
CLU13	F2Y F2Y INR	2
CLU14	F2Y INR INR	2
CLU15	AAQK AAQL	2
CLU16	F1S F2Y	2
CLU17	F1T F2W	2
CLU18	F2W F2X	2
CLU19	F2X IND	2
CLU20	MH0006 V1.UC-9	2
CLU21	MH0024 MH0041	2
CLU22	F1S IND	2
CLU23	F2W INA	2
CLU24	INA INM	2
